# Supplementary material for: Can Citizen Science Be a Key Factor in the Fight Against Mislabeling? Discovering What Squid Is on the Plate
Source: Foods. 2026 May 12;15(10):1690. doi: 10.3390/foods15101690 (PMC13205509; doi:10.3390/foods15101690)
Supplement: Supplementary file 1 [file foods-15-01690-s001.zip]

Archive with 1 entries (1 files):
- foods-4288894-supplementary.pdf
